# Supplementary material for: Associations of Free and Reverse Triiodothyronine with Long-Term All-Cause Mortality After Acute Ischemic Stroke and Acute Myocardial Infarction
Source: J Clin Med. 2025 Feb 26;14(5):1563. doi: 10.3390/jcm14051563 (PMC11900474; doi:10.3390/jcm14051563)
Supplement: Supplementary file 1 [file jcm-14-01563-s001.zip]

Archive with 1 entries (1 files):
- jcm-3466534-supplementary.pdf
